# Supplementary material for: Bulbophyllum reflexipetalum (Orchidaceae, Epidendroideae, Malaxideae), a new species from Xizang, China
Source: PhytoKeys. 2019 Aug 29;130:33–9. doi: 10.3897/phytokeys.130.34153 (PMC6728320; doi:10.3897/phytokeys.130.34153)
Supplement: XML Treatment for Bulbophyllum reflexipetalum [file phytokeys.130.34153-treatment1.xml]

<!DOCTYPE tp:taxon-treatment
  PUBLIC "-//TaxonX//DTD Taxonomic Treatment Publishing DTD v0 20100105//EN" "tax-treatment-NSO.dtd">
<tp:taxon-treatment xmlns:tp="http://www.plazi.org/taxpub"><tp:treatment-meta><kwd-group><label>Taxon classification</label><kwd><named-content xmlns:xlink="http://www.w3.org/1999/xlink" content-type="kingdom">Plantae</named-content></kwd><kwd><named-content xmlns:xlink="http://www.w3.org/1999/xlink" content-type="order">Asparagales</named-content></kwd><kwd><named-content xmlns:xlink="http://www.w3.org/1999/xlink" content-type="family">Orchidaceae</named-content></kwd></kwd-group><mixed-citation publication-type="journal"><person-group><name><surname>Ya</surname><given-names>Ji-Dong</given-names></name><name><surname>Guo</surname><given-names>Yong-Jie</given-names></name><name><surname>Liu</surname><given-names>Cheng</given-names></name><name><surname>Cai</surname><given-names>Jie</given-names></name><name><surname>Dong</surname><given-names>Gui-Jun</given-names></name><name><surname>Jiang</surname><given-names>Hong</given-names></name><name><surname>Li</surname><given-names>De-Zhu</given-names></name></person-group><article-title><italic><tp:taxon-name><tp:taxon-name-part taxon-name-part-type="genus" reg="Bulbophyllum">Bulbophyllum</tp:taxon-name-part> <tp:taxon-name-part taxon-name-part-type="species" reg="reflexipetalum">reflexipetalum</tp:taxon-name-part></tp:taxon-name></italic> (<tp:taxon-name><tp:taxon-name-part taxon-name-part-type="family">Orchidaceae</tp:taxon-name-part></tp:taxon-name>, <tp:taxon-name><tp:taxon-name-part taxon-name-part-type="subfamily">Epidendroideae</tp:taxon-name-part></tp:taxon-name>, <tp:taxon-name><tp:taxon-name-part taxon-name-part-type="tribe">Malaxideae</tp:taxon-name-part></tp:taxon-name>), a new species from Xizang, China</article-title><source>PhytoKeys</source><day>29</day><month>8</month><year>2019</year><volume>130</volume><fpage>33</fpage><lpage>39</lpage><pub-id pub-id-type="doi">10.3897/phytokeys.130.34153</pub-id></mixed-citation></tp:treatment-meta><tp:nomenclature><tp:taxon-name><object-id xmlns:xlink="http://www.w3.org/1999/xlink" content-type="arpha" xlink:type="simple">7B2F8158A2985C56B26ACAFA4ECBFDB1</object-id>
            <tp:taxon-name-part taxon-name-part-type="genus" reg="Bulbophyllum">Bulbophyllum</tp:taxon-name-part>
            <tp:taxon-name-part taxon-name-part-type="species" reg="reflexipetalum">reflexipetalum</tp:taxon-name-part>
            <object-id xmlns:xlink="http://www.w3.org/1999/xlink" content-type="ipni" xlink:type="simple">urn:lsid:ipni.org:names:77201398-1</object-id>
          </tp:taxon-name><tp:taxon-authority>J.D.Ya, Y.J.Guo &amp; C.Liu</tp:taxon-authority><tp:taxon-status xmlns:xlink="http://www.w3.org/1999/xlink" xlink:type="simple">sp. nov.</tp:taxon-status><xref ref-type="fig" rid="F1">Figure 1</xref><xref ref-type="fig" rid="F2">, 2</xref></tp:nomenclature><tp:treatment-sec sec-type="diagnosis" id="SECID0EKFAC"><title>Diagnosis.</title><p><italic><tp:taxon-name><tp:taxon-name-part taxon-name-part-type="genus" reg="Bulbophyllum">Bulbophyllum</tp:taxon-name-part> <tp:taxon-name-part taxon-name-part-type="species" reg="reflexipetalum">reflexipetalum</tp:taxon-name-part></tp:taxon-name></italic> is similar to <italic><tp:taxon-name><tp:taxon-name-part taxon-name-part-type="genus" reg="Bulbophyllum">B.</tp:taxon-name-part> <tp:taxon-name-part taxon-name-part-type="species" reg="salweenensis">salweenensis</tp:taxon-name-part></tp:taxon-name></italic> X.H. Jin, <italic><tp:taxon-name><tp:taxon-name-part taxon-name-part-type="genus" reg="Bulbophyllum">B.</tp:taxon-name-part> <tp:taxon-name-part taxon-name-part-type="species" reg="umbellatum">umbellatum</tp:taxon-name-part></tp:taxon-name></italic> Lindley and <italic><tp:taxon-name><tp:taxon-name-part taxon-name-part-type="genus" reg="Bulbophyllum">B.</tp:taxon-name-part> <tp:taxon-name-part taxon-name-part-type="species" reg="guttulatum">guttulatum</tp:taxon-name-part></tp:taxon-name></italic> (J. D. Hooker) N. P. Balakrishnan in terms of morphological structure and shape of the flowers. The new species can be distinguished from <italic><tp:taxon-name><tp:taxon-name-part taxon-name-part-type="genus" reg="Bulbophyllum">B.</tp:taxon-name-part> <tp:taxon-name-part taxon-name-part-type="species" reg="salweenensis">salweenensis</tp:taxon-name-part></tp:taxon-name></italic> by the absence of sheaths on the pseudobulbs and rhizome, scape longer than leaf and petals apex mucronate. It can be distinguished from <italic><tp:taxon-name><tp:taxon-name-part taxon-name-part-type="genus" reg="Bulbophyllum">B.</tp:taxon-name-part> <tp:taxon-name-part taxon-name-part-type="species" reg="umbellatum">umbellatum</tp:taxon-name-part></tp:taxon-name></italic> with smaller and flattened void or ovoid-conic pseudobulbs, shorter leaf blade, petals apex caudate. In addition, the new species can be distinguished from <italic><tp:taxon-name><tp:taxon-name-part taxon-name-part-type="genus" reg="Bulbophyllum">B.</tp:taxon-name-part> <tp:taxon-name-part taxon-name-part-type="species" reg="guttulatum">guttulatum</tp:taxon-name-part></tp:taxon-name></italic> with leaf blade oblong and apex emarginated, shorter pedicel and ovary, lip papillae with a single longitudinal ridge.</p></tp:treatment-sec><tp:treatment-sec sec-type="material" id="SECID0E4HAC"><title>Type.</title><p>CHINA. Xizang Autonomous Region: Motuo, subtropical, evergreen broad-leaved forest, 1378 m, 17 Mar 2016, <italic>J.-D. Ya, Y.-J. Guo, Q.-R. Zhang 18HT1419</italic> (holotype: <named-content xmlns:xlink="http://www.w3.org/1999/xlink" content-type="dwc:institutional_code" xlink:type="simple">KUN</named-content>!).</p></tp:treatment-sec><tp:treatment-sec sec-type="description" id="SECID0ENIAC"><title>Description.</title><p>Epiphytic herbs. Rhizome creeping and rooting, 3–4 mm in diam. Roots arising from the nodes, 0.5–1.5 mm in diam. Pseudobulbs often 1–2 cm apart on rhizome, flattened ovoid or ovoid-conic, ca. 10–16 × 8–15 mm, with a terminal leaf. Leaf blade oblong, 50–65 × 15–20 mm, leathery, apex obtuse and emarginate, base narrowing into a petiole; petiole 10–20 mm. Scape arising from the base of pseudobulb, 13–20 cm long, longer than leaf; umbellate, often 3–4-flowered; peduncle ca. 1.5 mm in diam, with 3 tubular sheaths; floral bract lanceolate, acuminate, concave, ca. 6.3 × 2.0 mm; peduncle and ovary ca. 10–15 mm long. Flowers greenish yellow, sepals and petals with dark brown spots; lip greenish yellow, adaxially with dark brown spots or patches. Dorsal sepal ovate, concave, apex obtuse, base with 1 dentate on each side, ca. 8.10 × 4.95 mm, 5-veined; lateral sepals falcate-lanceolate, base adnate to column foot, twisted inward near base, ca. 10.30 × 5.26 mm, 5-veined; Petals reflexed, broadly ovate-triangular, ca. 3.23 × 2.52 mm, 1-veined, margin entire, apex mucronate; lip deflexed, triangular-lingulate, ca. 4.02 × 2.94 mm, base subcordate with papillae on the edge, margin revolute, apex obtuse, adaxially with a longitudinal ridge from base to apex, abaxially with a longitudinal groove; column ca. 3.25 mm, with deltoid, rounded wings along lower margins, stelidia deltoid, ca. 1 mm, foot ca. 6.86 mm, apex attached to lip; anther cap subglobose with many longitudinal lamellae when dry. pollinia 4, in 2 pairs, 0.72–0.93 mm, yellow, ovate, waxy, attached to sticky substance. Fl. February–March.</p></tp:treatment-sec><tp:treatment-sec sec-type="etymology" id="SECID0ESIAC"><title>Etymology.</title><p>The specific epithet “<italic><tp:taxon-name><tp:taxon-name-part taxon-name-part-type="genus" reg="Bulbophyllum"/><tp:taxon-name-part taxon-name-part-type="species" reg="reflexipetalum">reflexipetalum</tp:taxon-name-part></tp:taxon-name></italic>” refers to reflexed petals of this new species.</p></tp:treatment-sec><tp:treatment-sec sec-type="Vernacular name" id="SECID0ECJAC"><title>Vernacular name.</title><p>Fan Ban Juan Ban Lan (Chinese pronunciation); 反瓣卷瓣兰 (Chinese name).</p></tp:treatment-sec><tp:treatment-sec sec-type="distribution" id="SECID0EHJAC"><title>Distribution and habitat.</title><p><italic><tp:taxon-name><tp:taxon-name-part taxon-name-part-type="genus" reg="Bulbophyllum">Bulbophyllum</tp:taxon-name-part> <tp:taxon-name-part taxon-name-part-type="species" reg="reflexipetalum">reflexipetalum</tp:taxon-name-part></tp:taxon-name></italic> is currently known only from the type locality of Motuo, Southeast Xizang, China. It is a predominantly epiphytic species that grows on tree trunks, under broadleaf evergreen forest at the elevation between 1300 m and 1400 m.</p></tp:treatment-sec><tp:treatment-sec sec-type="conservation status" id="SECID0EYJAC"><title>Conservation status.</title><p>During our 2-weeks field survey, only 2 populations were found. As this new species may also grow in the broadleaf evergreen forest of vicinity region, we regard its status as Data Deficient (<xref ref-type="bibr" rid="B3">IUCN 2012</xref>).</p><fig id="F1" position="float" orientation="portrait"><object-id xmlns:xlink="http://www.w3.org/1999/xlink" content-type="doi" xlink:type="simple">10.3897/phytokeys.130.34153.figure1</object-id><object-id xmlns:xlink="http://www.w3.org/1999/xlink" content-type="arpha" xlink:type="simple">29ED2EC93EE657A89425AEE5C328CBD3</object-id><label>Figure 1.</label><caption><p><italic><tp:taxon-name><tp:taxon-name-part taxon-name-part-type="genus" reg="Bulbophyllum">Bulbophyllum</tp:taxon-name-part> <tp:taxon-name-part taxon-name-part-type="species" reg="reflexipetalum">reflexipetalum</tp:taxon-name-part></tp:taxon-name></italic> sp. nov. <bold>A</bold> habitat <bold>B</bold> plant <bold>C</bold> inflorescence <bold>D</bold> front view of flower <bold>E</bold> lateral view of flower <bold>F</bold> dorsal view of flower <bold>G</bold> adaxial sepals and petals <bold>H</bold> abaxial sepals and petals <bold>I</bold> lateral view of column and lip <bold>J</bold> bract <bold>K</bold> front view of column <bold>L</bold> dorsal view of labellum <bold>M</bold> front view of labellum <bold>N</bold> dorsal view of pollinarium <bold>O</bold> front view of pollinarium <bold>P</bold> lateral view of pollinarium <bold>Q</bold> abaxial anther cap <bold>R</bold> adaxial anther cap (Photographed by J.-D. Ya).</p></caption><graphic xmlns:xlink="http://www.w3.org/1999/xlink" xlink:href="phytokeys-130-033-g001.jpg" position="float" orientation="portrait" xlink:type="simple" id="oo_327602.jpg"><uri content-type="original_file" xlink:type="simple">https://binary.pensoft.net/fig/327602</uri></graphic></fig><fig id="F2" position="float" orientation="portrait"><object-id xmlns:xlink="http://www.w3.org/1999/xlink" content-type="doi" xlink:type="simple">10.3897/phytokeys.130.34153.figure2</object-id><object-id xmlns:xlink="http://www.w3.org/1999/xlink" content-type="arpha" xlink:type="simple">714DCAC5A130596BAD26CECB90B3ABDC</object-id><label>Figure 2.</label><caption><p><italic><tp:taxon-name><tp:taxon-name-part taxon-name-part-type="genus" reg="Bulbophyllum">Bulbophyllum</tp:taxon-name-part> <tp:taxon-name-part taxon-name-part-type="species" reg="reflexipetalum">reflexipetalum</tp:taxon-name-part></tp:taxon-name></italic> sp. nov. <bold>A</bold> plant <bold>B</bold> inflorescence <bold>C</bold> front view of flower <bold>D</bold> lateral view of flower <bold>E</bold> adaxial sepals and petals <bold>F</bold> front view of labellum <bold>G</bold> dorsal view of labellum <bold>H</bold> lateral view of column and lip <bold>I</bold> front view of column <bold>J</bold> bract <bold>K</bold> lateral view of pollinarium <bold>L</bold> front view of pollinarium <bold>M</bold> dorsal view of pollinarium <bold>N</bold> abaxial anther cap <bold>O</bold> adaxial anther cap (Drawn by Rong-Mei Zhang).</p></caption><graphic xmlns:xlink="http://www.w3.org/1999/xlink" xlink:href="phytokeys-130-033-g002.jpg" position="float" orientation="portrait" xlink:type="simple" id="oo_327603.jpg"><uri content-type="original_file" xlink:type="simple">https://binary.pensoft.net/fig/327603</uri></graphic></fig></tp:treatment-sec><ref-list><ref id="B3"><mixed-citation xmlns:xlink="http://www.w3.org/1999/xlink" xlink:type="simple"><institution xlink:type="simple">IUCN</institution> (<year>2012</year>) IUCN Red List Categories and Criteria, Version 3.1 (2<sup>nd</sup> edn). IUCN, Gland.</mixed-citation></ref></ref-list></tp:taxon-treatment>
